# Supplementary material for: Using the Situated Learning-Guided Educational Framework to Teach Anatomy of the Infratemporal Fossa and Retromandibular Region
Source: MedEdPORTAL. 2025 Oct 3;21:11550. doi: 10.15766/mep_2374-8265.11550 (PMC12491565; doi:10.15766/mep_2374-8265.11550)
Supplement: Supplementary file 1 — Infratemporal Fossa Module (Instructor).pptxRetromandibular Region Module (Instructor).pptxInfratemporal Fossa Module (Student).pptxRetromandibular Region Module (Student).pptxPretest.docxPosttest.docxSurvey - Infratemporal Fossa.docxSurvey - Retromandibular Region.docx [file mep_2374-8265.11550-s001.zip]

Archive with 9 entries (9 files):
- C. Infratemporal Fossa Module (Student).pptx
- D. Retromandibular Region Module (Student).pptx
- A. Infratemporal Fossa Module (Instructor).pptx
- B. Retromandibular Region Module (Instructor).pptx
- E. Pretest.docx
- F. Posttest.docx
- H. Survey - Retromandibular Region.docx
- G. Survey - Infratemporal Fossa.docx
- _Educational Summary Report_11550.pdf
